# Supplementary material for: Comprehensive Integrative Analysis Reveals the Association of KLF4 with Macrophage Infiltration and Polarization in Lung Cancer Microenvironment
Source: Cells. 2021 Aug 14;10(8):2091. doi: 10.3390/cells10082091 (PMC8392240; doi:10.3390/cells10082091)
Supplement: Supplementary file 1 [file cells-10-02091-s001.zip]

Archive with 5 entries (3 files):
- cells-1312603-supplementary/
- cells-1312603-supplementary/SUPPLEMENTARY/
- cells-1312603-supplementary/SUPPLEMENTARY/OLIGONUCLEOTIDE SEQUENCES.pdf
- cells-1312603-supplementary/SUPPLEMENTARY/SUPPLEMENTARY FIGURES.pdf
- cells-1312603-supplementary/SUPPLEMENTARY/SUPPLEMENTARY TABLES.pdf
